# Supplementary material for: Examining the Factor Structure of Objective Health Literacy and Numeracy Scales: Large-Scale Cross-Sectional Study
Source: JMIR Public Health Surveill. 2026 Jan 6;12:e71701. doi: 10.2196/71701 (PMC12779097; doi:10.2196/71701)
Supplement: Multimedia Appendix 1 [file publichealth-v12-e71701-s001.xlsx]

## Sheet: Sheet1
Table S1. Factor loadings for health literacy and numeracy scales.
Scale	Item no.	Questions	Test format	Mean (SD)	FA1	FA2	FA3
Lipkusa
	1	Imagine that we rolled a fair, six-sided die 1,000 times. Out of 1,000 rolls, how many times do you think the die would come up even (2, 4, or 6)? (General numeracy)	numeric-response question	0.72 (0.45)	−0.13	0.598	0.153
	2	In the BIG BUCKS LOTTERY, the chances of winning a $10.00 prize is 1%. What is your best guess about how many people would win a $10.00 prize if 1,000 people each buy a single ticket to BIG BUCKS? (General numeracy)	numeric response question	0.66 (0.47)	−0.10	0.55	0.115
	3	In the ACME PUBLISHING SWEEPSTAKES, the chance of winning a car is 1 in 1,000. What percent of tickets to ACME PUBLISHINGSWEEPSTAKES win a car? (General numeracy)	numeric response question	0.57 (0.50)	−0.20	0.677	0.14
	4	Which of the following numbers represents the biggest risk of getting a disease?_ (Expanded numeracy)	Multiple choice	0.88 (0.33)	−0.01	0.395	0.318
	6	If Person A’s risk of getting a disease is 1% in ten years, and person B’s risk is double that of A’s, what is B’s risk? (Expanded numeracy)	numeric response question	0.85 (0.36)	−0.09	0.705	0.153
	7	If Person A’s chance of getting a disease is 1 in 100 in ten years, and person B’s risk is double that of A’s, what is B’s risk? (Expanded numeracy)	numeric response question	0.69 (0.46)	−0.02	0.538	0.039
	8	If the chance of getting a disease is 10%, how many people would be expected to get the disease:	numeric response question	0.86 (0.35)	−0.02	0.674	0.067
		A: Out of 100? B: Out of 1000? (Expanded numeracy)
	9	If the chance of getting a disease is 20 out of 100, this would be the same a shaving a ____% chance of getting the disease. (Expanded numeracy)	numeric response question	0.85 (0.36)	−0.10	0.682	0.047
	10	The chance of getting a viral infection is .0005. Out of 10,000 people, about how many of them are expected to get infected? (Expanded numeracy)	numeric response question	0.79 (0.41)	−0.04	0.596	−0.01
NVSb,c		This information is on the back of a container of a pint of ice cream.
	1	If you eat the entire container, how many calories will you eat?	numeric response question	0.42 (0.49)	0.044	0.242	0.312
	2	If you are allowed to eat 60 g of carbohydrates as a snack, how much ice cream could you have?	numeric response question	0.50 (0.50)	0.038	0.039	0.172
	3	Your doctor advises you to reduce the amount of saturated fat in your diet. You usually have 42 g of saturated fat each day, which includes 1 serving of ice cream. If you stop eating ice cream, how many grams of saturated fat would you be consuming each day?	numeric response question	0.52 (0.50)	−0.02	0.453	0.379
	4	If you usually eat 2500 calories in a day, what percentage of your daily value of calories will you be eating if you eat one serving?	numeric response question	0.66 (0.48)	−0.01	0.418	0.181
		Pretend that you are allergic to the following substances: Penicillin, peanuts, latex gloves, and bee stings.
	5	Is it safe for you to eat this ice cream?	multiple choice question	0.81 (0.40)	−0.03	−0.18	0.72
	6	(Ask only if the patient responds “no” to question 5): Why not?	open-ended question	0.61 (0.49)	0.076	0.182	0.592
funHLSd		Please choose one term among three terms which has the closest relation to the stem by checking box. If you do not know, please check “don’t know.”
	1	Caries: Virus, Bacteria, Fungus, Don’t know	Multiple choice	0.46 (0.50)	0.456	0.153	−0.21
	2	Sexually transmitted disease: Rotavirus, Staphylococci, Chlamydia, Don’t know	choice of term	0.78 (0.41)	0.756	−0.09	0.157
	3	Depression: Declining motivation, Lifestyle diseases, Dementia, Don’t know	choice of term	0.74 (0.44)	0.738	0.007	0.148
	4	Schizophrenia: Diarrhea, Delusion, Dislocation, Don’t know	choice of term	0.71 (0.45)	0.783	−0.04	−0.02
	5	BMI: Radiation, Hypothermia, Obesity, Don’t know	choice of term	0.83 (0.38)	0.803	−0.04	0.138
	6	Vitamin C: Vegetables, Fat, Grain, Don’t know	choice of term	0.82 (0.38)	0.811	0.093	0.1
	7	Carbohydrates: Carbonated water, Sugar, Salt, Don’t know	choice of term	0.79 (0.41)	0.791	0.069	−0.02
	8	Generic drug: Foreign medicine, Off-patent, Illegal, Don’t know	choice of term	0.74 (0.44)	0.672	0.164	−0.06
	9	AED: Heart, Kidney, Liver, Don’t know	choice of term	0.84 (0.36)	0.82	0.056	0.156
	10	Kidney: Radiation, Urine, Peritonea, Don’t know	choice of term	0.79 (0.41)	0.782	0.092	0.025
	11	Saline matter: Calcium, Sodium, Potassium, Don’t know	choice of term	0.75 (0.43)	0.644	0.226	−0.09
	13	Fat (lipid): Orange, Butter, Saline matter, Don’t know	choice of term	0.85 (0.36)	0.844	0.155	−0.02
	14	Pneumothorax: Heart, Blood vessel, Lung, Don’t know	choice of term	0.79 (0.41)	0.754	−0.01	0.08
	15	Uterocervical cancer: Bacteria, Virus, Germ, Don’t know	choice of term	0.39 (0.49)	0.472	−0.06	−0.01
	16	Amenorrhea: Anorexia, Hypertension, Addiction, Don’t know	choice of term	0.62 (0.49)	0.804	−0.11	0.072
	17	Syphilis: Food intoxication, Allergy, Sexual transmitted disease, Don’t know	choice of term	0.86 (0.35)	0.853	0.036	0.071
	18	Potassium: Mineral, Infection, Water, Don’t know	choice of term	0.74 (0.44)	0.798	0.053	0.015
	19	Appendicitis: Abdominal pains, Headache, Neuralgia, Don’t know	choice of term	0.79 (0.41)	0.772	0.047	0.128
DHNe
	1	If you walk for about 30 minutes you can burn 100 calories. If you want to burn 150 calories, how long do you have to walk?	multiple choice question	0.84 (0.37)	0.106	0.837	0.027
	2	A male diabetic patient weighs 80 kilograms (kg). The doctor advised this patient to lose 10% of his weight. How much weight does this patient need to lose?	multiple choice question	0.86 (0.34)	0.1	1.007	−0.15
	3	You are scheduled for a blood glucose test tomorrow at 8 a.m. in an outpatient clinic at a hospital. You were told by a nurse to fast for 8 hours before the test. Therefore, from at least what time should you fast today?	multiple choice question	0.83 (0.38)	0.055	0.761	0.156
	4c	The table below lists the criteria for diagnosing diabetes. If your fasting glucose level is 142 mg/dL and your glycated hemoglobin level is 7.9%, in which stage are you?	multiple choice question	0.65 (0.48)	0.106	0.517	0.185
	5	A patient with diabetes has a fasting glucose control target of 80–130 mg/dL. Which of the following numbers is consistent with the blood glucose control goal of this patient?	multiple choice question	0.62 (0.49)	0.06	0.744	−0.12
	6	You are told that seven out of ten patients with diabetes have hypertension. What percentage of patients has hypertension?	multiple choice question	0.81 (0.39)	0.083	0.865	−0.04
	7c	The chart below shows the prevalence of patients with type 2 diabetes by gender according to age groups. At what age do males have the highest prevalence of diabetes?	multiple choice question	0.77 (0.42)	0.119	0.578	0.124
CHLTf
	1	Doctors often recommend high calorie and high protein foods for cancer patients in treatment. Which is the highest in calories and protein?	multiple choice question	0.55 (0.50)	0.048	0.274	−0.06
	3	Adjuvant therapy is cancer treatment generally given after a tumor is removed. Neo-adjuvant therapy is cancer treatment generally given to shrink a tumor before surgery.	multiple choice question	0.84 (0.37)	0.03	−0.09	0.556
		Mr. Davis has had his tumor surgically removed. After his surgery, he will get chemotherapy. The chemotherapy is……
	5	In people who develop oral cancers, 25% of these cases occur in the tongue. Oral cancer occurs in the tongue……	multiple choice question	0.86 (0.35)	−0.01	0.67	0.075
	6	Possible side effects of Tamoxifen:	multiple choice question	0.88 (0.33)	0.154	0.385	0.18
		More than 30% of patients experience:
		Hot flashes, Swelling, Vaginal discharge, Loss of libido
		10% to 29% of patients experience:
		Nausea, Menstrual irregularities, Mood changes, Weight loss
		Which side effect is more common for patients taking Tamoxifen?
	7	Chemotherapy treatment A has a 92% success rate and a long-term complication rate of 15.5%. Treatment B has a 95.9% success rate and a long-term complication rate of 3.8%. Which treatment has a lower risk of long-term complications?	multiple choice question	0.84 (0.37)	−0.07	−0.02	0.547
	8	The purpose of palliative care is to cure cancer.	multiple choice question (correct or incorrect)	0.78 (0.41)	0.036	−0.25	0.545
	9	A biopsy of a tumor is done to……	multiple choice question	0.84 (0.37)	0.192	0.325	0.158
	10c	Above is Maria’s appointment card. Where should Maria go for her appointment?	multiple choice question	0.88 (0.32)	0.122	0.297	0.328
	11	Fever classifications:	multiple choice question	0.84 (0.37)	−0.06	−0.02	0.714
		None to mild: temperature is 98.6°F to 100.4°F
		Moderate: temperature is 100.5°F to 104°F**
		Severe: temperature is greater than 104°F**
		(**Call your doctor right away if you experience this.)
		Pete has a temperature of 100.3°F. According to the chart, should he call his doctor?
	12	If a patient has stage 1 cancer, it means the cancer is……	multiple choice question	0.81 (0.39)	0.223	0.296	0.207
	13c	Ms. Rivera needs directions to get to her first appointment. The receptionist tells her to walk to the end of the hall and take a right turn, the first left turn, and then go to the first door on the left. If Ms. Rivera follows these directions, where will she end up?	multiple choice question	0.86 (0.34)	0.081	0.33	0.21
	15	Exposing a tumor to air during surgery causes the tumor to spread.	multiple choice question (correct or incorrect)	0.81 (0.39)	0.037	−0.25	0.479
	16	Brand name drugs have the same active ingredients as generic drugs with a little extra that makes them better.	multiple choice question (correct or incorrect)	0.79 (0.41)	0.006	−0.10	0.514
	17	The overall five-year survival rate for prostate cancer is 98%. This means that five years after treatment, 98% of prostate cancer patients will be expected to……	multiple choice question	0.86 (0.35)	0.154	0.356	0.278
	18	An appointment card says not to eat or drink anything 9 hours prior to the appointment. Sally has an appointment at 11:15 a.m. on Friday. What time should she stop eating or drinking?	multiple choice question	0.84 (0.37)	−0.02	0.22	0.59
	19	Scientists estimate that smoking is responsible for 85% to 90% of lung cancer deaths. This means that 85% to 90% of smokers will get lung cancer.	multiple choice question (correct or incorrect)	0.79 (0.41)	−0.10	−0.01	0.595
	20	The role of a physical therapist is to talk to a patient about emotional needs.	multiple choice question (correct or incorrect)	0.84 (0.37)	0.063	−0.23	0.668
	21	A tumor is considered “inoperable” when it cannot be treated with……	multiple choice question	0.87 (0.34)	0.23	0.386	0.124
	22	When receiving radiation, patients should eat foods that are high in fiber and avoid eating foods containing lots of spices, caffeine or dairy products. Which of the following foods is best to eat when receiving radiation?	multiple choice question	0.80 (0.40)	0.106	0.15	0.536
	23	When a cancer has metastasized it means it has……	multiple choice question	0.76 (0.43)	0.139	0.319	0.231
	24	A benign tumor is cancerous.	multiple choice question (correct or incorrect)	0.78 (0.41)	−0.03	−0.05	0.316
	25	Sally will get radiation therapy once a day, Monday through Friday. If Sally has therapy for 4 weeks, how many times will she get radiation therapy?	multiple choice question	0.84 (0.37)	0.058	0.26	0.575
	26	Of 100 people receiving treatment, half are expected to respond to the treatment. Of those who respond, half are expected to have complications. How many people who respond to treatment are expected to have complications?	multiple choice question	0.67 (0.47)	0.02	0.276	0.302
	28c	If Ms. Liu wants to learn more about the side effects of radiation, which chapter is most likely to have this information?	multiple choice question	0.80 (0.40)	0.099	0.108	0.339
	29	Mrs. Bell takes her first pill at 10:00 a.m. If she takes this medicine every 4 hours, when would she need to take her third pill?	multiple choice question	0.72 (0.45)	−0.01	0.072	0.429
	30c	If Mr. Anthon needs to meet his doctor in room202, which direction should he go?	multiple choice question	0.86 (0.35)	0.104	0.191	0.538
			SS loadings		10.57	10.12	6.53
			Proportion variance		0.16	0.15	0.1
			Cumulative variance		0.16	0.31	0.41
aLipkus: the Lipkus Numeracy Scale bNVS: the Newest Vital Sign Scale cCharts are displayed and answers are based on that information. dfunHLS, the Functional Health Literacy Scale for Young Adults eDHN: the Diabetes Health Numeracy Scale fCHLT: the Cancer health literacy Scale.
